# Supplementary material for: Characterization of PDAT Genes in Oat (Avena sativa L.) and the Role of AsPDAT-5C in Lipid Biosynthesis and Abiotic Stress Response
Source: Plants (Basel). 2025 Dec 22;15(1):35. doi: 10.3390/plants15010035 (PMC12787530; doi:10.3390/plants15010035)
Supplement: Supplementary file 1 [file plants-15-00035-s001.zip › Supplementary Table S1.xls]

## Sheet: Sheet1
Supplementary Table S1 Species and data information for PDAT sequences used in this study
Species name	Gene ID	Gene name	Taxa information
Avena sativa	1059_5A004970	AsPDAT-5A	monocotyledons
	1059_5C004228	AsPDAT-5C
	1059_5D004221	AsPDAT-5D
Avena longiglumis	Along_chr5A005981.t1	AlPDAT5A
Avena insularis	Ainschr5D033984.1	AiPDAT5D
	Ainschr5C023342.1	AiPDAT5C
Oryza sativa ssp japonica	LOC_Os09g27210.1	OsPDAT
Sorghum bicolor	Sobic.002G218500	SbPDAT
Zea mays	Zm00001d005831	ZmPDAT1
	Zm00001d020647	ZmPDAT2
Triticum aestivum	TraesCS5A02G207500.1	TaPDAT5A
	TraesCS5B02G205800.1	TaPDAT5B
	TraesCS5D02G213600.1	TaPDAT5D
Hordeum vulgare	HORVU.MOREX.r3.5HG0479810.1	HvPDAT
Setaria italica	Seita.2G222000.1	SiPDAT
Brachypodium distachyon	BRADI_4g31540v3	BdPDAT
Elaeis guneensis	XP_010917136.1	EgPDAT
Solanum lycopersicum	Solyc07g041210.3.1	SlPDAT1	eudicots
	Solyc03g121960.3.1	SlPDAT2
	Solyc11g066710.4.1	SlPDAT3
	Solyc06g074680.4.1	SlPDAT4
Nicotiana tabacum	XP_016459225	NtPDAT1
	XP_016499682	NtPDAT2
	XP_016489221	NtPDAT3
	XP_016466596	NtPDAT4
	XP_016491399	NtPDAT5
	XP_016496700	NtPDAT6
	XP_016442623	NtPDAT7
	XP_016450700	NtPDAT8
Glycine max	GLYMA_13G108100	GmPDAT1
	GLYMA_17G051300	GmPDAT2
	GLYMA_16G005800	GmPDAT3
	GLYMA_07G036400	GmPDAT4
	GLYMA_11G190400	GmPDAT5
	GLYMA_12G084000	GmPDAT6
Helianthus annuus	Chr12g0521251	HaPDAT1
	Chr02g0047011	HaPDAT2
	Chr03g0086801	HaPDAT3
	Chr10g0459051	HaPDAT4
	Chr14g0656061	HaPDAT5
Gossypium hirsutum	Gohir.A09G079700	GhPDAT1
	Gohir.D09G080000	GhPDAT2
	Gohir.A06G075100	GhPDAT3
	Gohir.D06G073900	GhPDAT4
	Gohir.A08G245800	GhPDAT5
	Gohir.D08G266800	GhPDAT6
	Gohir.A06G192900	GhPDAT7
	Gohir.D06G200800	GhPDAT8
	Gohir.A07G106700	GhPDAT9
	Gohir.D07G110600	GhPDAT10
	Gohir.A13G223400	GhPDAT11
	Gohir.D13G228200	GhPDAT12
Ricinus communis	29706.t000035	RcPDAT1
	29912.t000012	RcPDAT2
	29991.t000008	RcPDAT3
Arachis hypogaea	Ah01g289900.1	AhPDAT1
	Ah09g109000.1	AhPDAT2
	Ah19g149600.1	AhPDAT3
	Ah11g495400.1	AhPDAT4
	Ah03g286600.1	AhPDAT5
	Ah13g313600.1	AhPDAT6
Camelina sativa	Csa13g016300	CsaPDAT1
	Csa08g005560	CsaPDAT2
	Csa20g019000	CsaPDAT3
	Csa06g018480	CsaPDAT4
	Csa04g024660	CsaPDAT5
	Csa09g035780	CsaPDAT6
Sesamum_indicum	SIN_1010432.t	SinPDAT1
	SIN_1009498.t	SinPDAT2
	SIN_1024711.t	SinPDAT3
	SIN_1010510.t	SinPDAT4
Arabidopsis thaliana	At5g13640	AtPDAT1
	At3g44830	AtPDAT2
Linum usitatissimum	Lus10015639	LuPDAT1
	Lus10037657	LuPDAT2
	Lus10021564	LuPDAT3
	Lus10017165	LuPDAT4
	Lus10019519	LuPDAT5
	Lus10043360	LuPDAT6
Chlamydomonas reinhardtii	Cre02.g106400	CrePDAT	green algae
Dunaliella salina	Dusal.0002s00083	DsaPDAT
Volvox carteri	Vocar.0027s0118	VcaPDAT
Marchantia polymorpha	Mapoly0008s0119	MpoPDAT	mosses
Physcomitrium patens	Pp6c2_11520	PpaPDAT
Ceratopteris richardii	Ceric.22G014900	CriPDAT	ferns
Diphasiastrum complanatum	Dicom.03G057700	DcoPDAT	Lycophytes
Selaginella moellendorffii	164869	SmoPDAT
