# Supplementary material for: Characterization of PDAT Genes in Oat (Avena sativa L.) and the Role of AsPDAT-5C in Lipid Biosynthesis and Abiotic Stress Response
Source: Plants (Basel). 2025 Dec 22;15(1):35. doi: 10.3390/plants15010035 (PMC12787530; doi:10.3390/plants15010035)
Supplement: Supplementary file 1 [file plants-15-00035-s001.zip › Supplementary Table S2.xls]

## Sheet: Sheet1
Supplementary Table S2 Primers used in this study
Primer Name	Primer Sequence	Purposes
AsPDAT-5A-F	AAAACTCGCTTCAACCCGTC	Primers for qRT-PCR
AsPDAT-5A-R	CCATCGAGTTCCTCACCTGT
AsPDAT-5C-F	GGCAGCAAGACTTACGTGAG
AsPDAT-5C-R	GGCAGCAAGACTTACGTGAG
AsPDAT-5D-F	ATGCAGCGTGGTAGTGTTCA
AsPDAT-5D-R	TCCATTTCAGGCGCATTTGG
Asactin-F	GGTATGGTCAAGGCCGGATT
Asactin-R	ATCCTTCTGTCCCATCCCGA
C-AsPDAT-5C-F	ATGTCGCTTCTGCGGAGGC	Primers for cloning
C-AsPDAT-5C-R	TTATAATTTCAGCTTGATTTTCTCTGAC
AsPDAT-5C-GFP-F	atacaccaaatcgactctagaATGTCGCTTCTGCGGAGGC	Primers for subcellular localization
AsPDAT-5C-GFP-R	gcccttgctcaccatggtaccTAATTTCAGCTTGATTTTCTCTGACC
pYES2-AsPDAT-5C-F	cttggtaccgagctcggatccATGTCGCTTCTGCGGAGGC	Primers for yeast expression vector
pYES2-AsPDAT-5C-R	tacatgatgcggccctctagaTTATAATTTCAGCTTGATTTTCTCTGAC
1303-AsPDAT-5C-F	acgggggactcttgaccatggATGTCGCTTCTGCGGAGGC	Primers for plant expression vector
1303-AsPDAT-5C-R	ggggaaattcgagctggtcaccTTATAATTTCAGCTTGATTTTCTCTGAC
